# Supplementary material for: Development and Evaluation of a Community Surveillance Method for Estimating Deaths Due to Injuries in Rural Nepal
Source: Int J Environ Res Public Health. 2021 Aug 24;18(17):8912. doi: 10.3390/ijerph18178912 (PMC8430737; doi:10.3390/ijerph18178912)
Supplement: Supplementary file 1 [file ijerph-18-08912-s001.zip]

Archive with 1 entries (1 files):
- ijerph-1320402-supplementary.pdf
